# Supplementary material for: Modeling Dynamic Regulatory Processes in Stroke
Source: PLoS Comput Biol. 2012 Oct 11;8(10):e1002722. doi: 10.1371/journal.pcbi.1002722 (PMC3469412; doi:10.1371/journal.pcbi.1002722)
Supplement: Dataset S1 — Prototype code for dynamic simulations performed in the paper. (TGZ) [file pcbi.1002722.s001.gz]

Archive with 4 entries (4 files):
- ./._SimulatedAnnealingODE.R
- SimulatedAnnealingODE.R
- ./._SystemDynamics.R
- SystemDynamics.R
