# Supplementary material for: Modeling Dynamic Regulatory Processes in Stroke
Source: PLoS Comput Biol. 2012 Oct 11;8(10):e1002722. doi: 10.1371/journal.pcbi.1002722 (PMC3469412; doi:10.1371/journal.pcbi.1002722)
Supplement: Table S3 — Edge consistency between models and injurious versus non-injurious combined models (data file). (XLSX) [file pcbi.1002722.s007.xlsx]

## Sheet: OptimizedEdges
		Treatment Time Course Used for Optimization					Concordance
From_cluster	To_cluster	LPS	CpG	Pre	Sal	Sham	Concordance	ProtectiveCon	InjuryCon
cluster_5	cluster_6	-0.0362562	1.08145	2.59273	-52.7871	-1.27384	5	3	2
cluster_1	cluster_7	-0.0139787	-0.577688	1.3285e-18	-0.00248539	-1.22819	5	3	2
cluster_7	cluster_15	-0.00608999	-0.000155288	-6.60111e-18	0.0782246	-0.0770015	5	3	2
cluster_10	cluster_3	-0.101405	0.000379044	7.83593e-18	0.000876396	2.68724e-18	5	3	2
cluster_5	cluster_14	-8.41129e-17	-1.77571e-18	5.64243e-18	-0.0408963	2.78469e-18	5	3	2
cluster_20	cluster_24	0.00573867	-3.1708e-06	0.0785683	0.000519113	3.77762e-07	5	3	2
cluster_11	cluster_2	8.98387e-18	9.76291e-10	5.97929e-18	-0.0411283	0.00140952	5	3	2
cluster_6	cluster_5	-0.0584753	0.279277	0.0094276	0.117725	0.00687561	5	3	2
cluster_3	cluster_12	0.168085	4.98624e-19	0.0011477	905.496	0.0114561	5	3	2
cluster_17	cluster_19	-0.00509042	-1.65955e-15	0.000141879	7.01119e-06	0.0579845	5	3	2
cluster_13	cluster_1	-0.00808922	-0.166918	0.356249	0.26061	0.0651979	5	3	2
cluster_17	cluster_4	-0.000456505	0.00345205	1.01827e-17	-0.0872529	0.440387	5	3	2
cluster_8	cluster_9	0.0745503	-0.00763671		-14.2866	-0.473918	4	2	2
cluster_1	cluster_13	0.824576		0.00118075	0.240432	-0.379303	4	2	2
cluster_5	cluster_19		5.43764	0.000191758	-0.000435109	-0.306606	4	2	2
cluster_4	cluster_13		-0.220921	-0.0198127	-0.0130013	-0.112617	4	2	2
cluster_5	cluster_23	-0.590215		-0.000122231	-1.69903	-1.50852e-07	4	2	2
cluster_9	cluster_2	-2.54389e-17	-2.45199e-11		-0.522336	0.141	4	2	2
cluster_1	cluster_15	0.00221457	-0.000460075		-0.0230638	0.207995	4	2	2
cluster_12	cluster_10	-0.249009		0.015815	44.8823	0.342373	4	2	2
cluster_3	cluster_4	-0.0412949	0.0285322		-0.00283291	0.880232	4	2	2
cluster_11	cluster_16	0.127112	-0.0290732		-0.317097	1.19438	4	2	2
cluster_1	cluster_21		2.00822e-06		-2.01359	-1.22707	3	1	2
cluster_5	cluster_13		0.0793937		-1.16238	-1.05604	3	1	2
cluster_3	cluster_10		8.28907		350.752	-0.22111	3	1	2
cluster_16	cluster_11	2.97109e-18			0.632632	-0.0243646	3	1	2
cluster_15	cluster_1		0.335308		-0.0994943	-3.17065e-07	3	1	2
cluster_9	cluster_22			0.108889	-0.72452	2486.45	3	1	2
cluster_3	cluster_9	-0.109021	0.0815006	-3.06929		-0.0813161	4	3	1
cluster_3	cluster_5	0.00263064	0.030048	-0.257722		-0.0723881	4	3	1
cluster_16	cluster_1	0.00170372	-0.0605572	-0.209785		-0.0446667	4	3	1
cluster_13	cluster_18	-1.0946e-06	-7.37523e-08	0.461819		-0.0170945	4	3	1
cluster_4	cluster_25	5.14133e-12	-0.834412	0.256512		0.000626809	4	3	1
cluster_5	cluster_9	1.39041e-16	-0.0112943	-0.916625		0.441191	4	3	1
cluster_7	cluster_22	-2.51606	-2.96917	50.7502	-5.89096		4	3	1
cluster_17	cluster_20	-0.00522808	-2.50052e-18	0.00134933	-1.72396		4	3	1
cluster_22	cluster_25	0.165756	-0.000808742	0.00144678	0.0548671		4	3	1
cluster_6	cluster_17	-1.50462e-16	0.143709	0.000375398	6.93566		4	3	1
cluster_1	cluster_16	0.131627	0.000805199	0.0110916	15.3552		4	3	1
cluster_11	cluster_18	-0.000112435	1.12613e-07	-2.3468			3	3	0
cluster_7	cluster_24	-0.159812	-3.75569e-06	-0.0725114			3	3	0
cluster_4	cluster_8	-0.31391	-0.809613	0.464182			3	3	0
cluster_13	cluster_11		-0.0351971	-0.0156561		-1.20998	3	2	1
cluster_3	cluster_17	11.6257		-0.0918049		-1.09549	3	2	1
cluster_7	cluster_23		-1.88804e-05	-0.000407197		-5.17931e-09	3	2	1
cluster_9	cluster_24	-0.139325		0.0125993		2.99354e-07	3	2	1
cluster_8	cluster_25	-17.7464		-0.0309226		0.0057271	3	2	1
cluster_10	cluster_12	-0.0403217		-0.000947461		0.00607057	3	2	1
cluster_9	cluster_20	0.298832		3.03422e-05		0.00871343	3	2	1
cluster_15	cluster_21		-3.37142e-05	0.567765	-34.6927		3	2	1
cluster_5	cluster_8		0.562162	0.153828	-0.016747		3	2	1
cluster_25	cluster_22		-0.360288	0.249599	3.14651		3	2	1
cluster_4	cluster_17		-0.568248	0.0159648	6.41347		3	2	1
cluster_20	cluster_22			-7.42137		-1.18705e-11	2	1	1
cluster_6	cluster_23		-6.81999e-06			1.20056e-08	2	1	1
cluster_10	cluster_15	0.00211003				0.0486996	2	1	1
cluster_15	cluster_7	-0.316447			-0.0528823		2	1	1
cluster_5	cluster_18			1.84084	-0.0223875		2	1	1
cluster_20	cluster_25	-2.14062			-0.0022678		2	1	1
cluster_3	cluster_8					-0.191878	1	0	1

## Sheet: SummaryEdges
		Model
From_cluster	To_cluster	Protective	Injurious	SignDelta
cluster_5	cluster_6	1.21264	-27.0304	1
cluster_1	cluster_7	-0.197222	-0.615336	0
cluster_7	cluster_15	-0.00208176	0.000611535	1
cluster_10	cluster_3	-0.0336753	0.000438198	1
cluster_5	cluster_14	-2.67487e-17	-0.0204481	1
cluster_20	cluster_24	0.0281013	0.000259745	0
cluster_11	cluster_2	3.2543e-10	-0.0198594	1
cluster_6	cluster_5	0.076743	0.0623006	0
cluster_3	cluster_12	0.0564109	452.754	0
cluster_17	cluster_19	-0.00164951	0.0289958	1
cluster_13	cluster_1	0.060414	0.162904	0
cluster_17	cluster_4	0.000998515	0.176567	0
cluster_8	cluster_9	0.0334568	-7.38027	1
cluster_1	cluster_13	0.412878	-0.0694355	1
cluster_5	cluster_19	2.71892	-0.15352	1
cluster_4	cluster_13	-0.120367	-0.0628092	0
cluster_5	cluster_23	-0.295169	-0.849515	0
cluster_9	cluster_2	-1.226e-11	-0.190668	1
cluster_1	cluster_15	0.00087725	0.0924656	0
cluster_12	cluster_10	-0.116597	22.6124	1
cluster_3	cluster_4	-0.00638132	0.4387	1
cluster_11	cluster_16	0.0490195	0.438644	1
cluster_1	cluster_21	2.00822e-06	-1.62033	1
cluster_5	cluster_13	0.0793937	-1.10921	1
cluster_3	cluster_10	8.28907	175.265	0
cluster_16	cluster_11	2.97109e-18	0.304134	0
cluster_15	cluster_1	0.335308	-0.0497473	1
cluster_9	cluster_22	0.108889	1242.86	0
cluster_3	cluster_9	-1.03227	-0.0813161	0
cluster_3	cluster_5	-0.0750144	-0.0723881	0
cluster_16	cluster_1	-0.0895461	-0.0446667	0
cluster_13	cluster_18	0.153939	-0.0170945	1
cluster_4	cluster_25	-0.192633	0.000626809	1
cluster_5	cluster_9	-0.309306	0.441191	1
cluster_7	cluster_22	15.0883	-5.89096	1
cluster_17	cluster_20	-0.00129291	-1.72396	0
cluster_22	cluster_25	0.0554645	0.0548671	0
cluster_6	cluster_17	0.0480281	6.93566	0
cluster_1	cluster_16	0.0478413	15.3552	0
cluster_11	cluster_18	-0.782304	0	1
cluster_7	cluster_24	-0.0774425	0	1
cluster_4	cluster_8	-0.219781	0	1
